# Supplementary material for: Evaporation Driven Hydrovoltaic Generator Based on Nano-Alumina-Coated Polyethylene Terephthalate Film
Source: Polymers (Basel). 2023 Oct 13;15(20):4079. doi: 10.3390/polym15204079 (PMC10610091; doi:10.3390/polym15204079)
Supplement: Supplementary file 1 [file polymers-15-04079-s001.zip]

Archive with 3 entries (3 files):
- Video_S2.mp4
- Supplementary Materials.pdf
- Video_S1.mp4
